# Supplementary material for: The Use of Antimicrobials in Animal Husbandry as a Potential Factor for the Increased Incidence of Colorectal Cancer: Food Safety and Kinetics in a Murine Model
Source: Animals (Basel). 2025 Jan 23;15(3):315. doi: 10.3390/ani15030315 (PMC11815752; doi:10.3390/ani15030315)
Supplement: Supplementary file 1 [file animals-15-00315-s001.zip]

Archive with 1 entries (1 files):
- animals-3405289-supplementary.pdf
